# Supplementary material for: The Role of Receptor Tyrosine Kinases in Lassa Virus Cell Entry
Source: Viruses. 2020 Aug 6;12(8):857. doi: 10.3390/v12080857 (PMC7472032; doi:10.3390/v12080857)
Supplement: Supplementary file 1 [file viruses-12-00857-s001.zip]

Archive with 7 entries (6 files):
- supplementary/
- supplementary/Fig S1.pdf
- supplementary/Fig S2.pdf
- supplementary/Fig S3.pdf
- supplementary/Fig S4.pdf
- supplementary/Fig S5.pdf
- supplementary/Fig S6.pdf
